# Supplementary material for: Genomic Background and Phylogeny of cfiA-Positive Bacteroides fragilis Strains Resistant to Meropenem-EDTA
Source: Antibiotics (Basel). 2021 Mar 16;10(3):304. doi: 10.3390/antibiotics10030304 (PMC8001070; doi:10.3390/antibiotics10030304)
Supplement: Supplementary file 1 [file antibiotics-10-00304-s001.zip]

Archive with 4 entries (4 files):
- svaldezate_Table S2.docx
- svaldezate_Figure S1.pptx
- svaldezate_Figure S2.pptx
- svaldezate_Table S1.docx
